# Supplementary material for: Tuberculosis preventive therapy for people living with HIV: A systematic review and network meta-analysis
Source: PLoS Med. 2021 Sep 14;18(9):e1003738. doi: 10.1371/journal.pmed.1003738 (PMC8439495; doi:10.1371/journal.pmed.1003738)
Supplement: S1 Data — NMA, network meta-analysis. (XLSX) [file pmed.1003738.s001.xlsx]

## Sheet: Study 
Study Characteristics
																																							Paste from the publication
First Author	Year of publication	Title	Study Design	Study Blinding (Open Label, Single Blind, Double Blind)	Study Location(s)	Clinic setting	Study population	Pediatric or adult	Sponsor(s)?	% of LTBI diagnosis (n diagnosed/total pop)	Method of LTBI diagnosis	TPT Regimen Under	DOT (yes/no)	Adherence support measures	ARV use (yes/no)	Clinic setting (HIV or TB clinic)	Proportion of participants with any comorbidities	Piridoxine (yes/no)	Cotrimoxazole (yes/no)	Other medications (yes/no)	Medications used	Children (yes/no)	Age Range of Patients (years)	Follow-up Duration for AE (weeks)	Follow-up time acctua, measure type (Months)	Follow-up time acctual (Months)	Dispersion type	Dispersion for follow up	Planned follow-up Duration Post Treatment (Months)	Actual follow up time post treatment estimate type	Actual follow up time post treatment estimate (months)	Actual follow up time post treatment dispersion type	Actual follow-up post treatment dispersion	Year Study Initiated	Year Study Completed	Year recruitment completed	Censoring	Main outcome (TB incidence, death, AE)	Inclusion Criteria?	Exclusion Criteria?	Estimated TB incidence per 100 000 people (year)	comments	extractor initials
Temprano	2015	A Trial of Early Antiretrovirals and Isoniazid Preventive Therapy in Africa	factorial RCT	open-label	Ivory Coast	9 care centres in Abidjan, the economic capital of Ivory Coast	HIV adults with no criteria for ART	adult	Funded by the French National Agency for Research on AIDS and Viral Hepatitis; TEMPRANO ANRS 12136 ClinicalTrials.gov number, NCT00495651. Merck Sharp & Dohme donated Stocrin (efavirenz) and Gilead Sciences donated Truvada (tenofovir–emtricitabine) for all participants in the study; these companies had no other role in the study. Nouvelle Pharmacie de Santé Publique of Ivory Coast provided all ot…	34.8501	TST&QFT-GIT	6H	NI	NI	yes	others	NI	NI	yes	NI	NI	no	*Range: 18-?	120	median	29.9	IQR	29.9-30	30	NI	NI	NI	NI	2008	2015	2012	Follow-up data were censored when participants were lost to follow-up before their 30-month visit. Patients were defined as lost-to-follow-up if their last contact was prior to their scheduled 30-month visit, they were not known to be dead, and no further information on their vital status was available by March 15th 2015	The primary end point was a composite of diseases included in the case definition of the acquired immunodeficiency syndrome (AIDS), non–AIDS-defining cancer, non–AIDS-defining invasive bacterial disease, or death from any cause at 30 months	Patients were eligible for inclusion in the study if they were 18 years of age or older, had HIV type 1 (HIV-1) infection or dual infection with HIV-1 and HIV-2, had a CD4+ count of less than 800 cells per cubic millimeter, provided written informed consent, and met no criteria for starting ART according to the most recent World Health Organization (WHO) guidelines. The latter included the absenc…	a The non-inclusion criteria were: history of combined ART; pregnancy; breastfeeding; HIV-2 infection alone; ongoing serious clinical signs leading to suspect any disease that would be an indication to start ART; severe renal, cardiac or liver disease. (Supp. material)	186 (2011)	Only a fraction of each arm ever started IPT... (461/512 group 2 and 466 group 4) Trial requirement of ART diferred among time: - Participants assigned to the Deferred-ART strategy started ART:  Between the trial start and November 2009: whenever they met the WHO 2006 criteria for starting ART (CD4 count <200/mm3; WHO stage 4; or CD4 counts 200- 350/mm3 and WHO stage 2-3);  Between December 200…	NI
Badje	2017	Effect of isoniazid preventive therapy on risk of death in west African, HIV-infected adults with high CD4 cell counts: long-term follow-up of the Temprano ANRS 12136 trial	factorial RCT	open-label	NI	NI	NI	NI	NI	34.8501	NI	NI	NI	NI	NI	NI	NI	NI	NI	NI	NI	NI	NI	NI	median	58.8	IQR	39.6-69.6	60	median	58.8	IQR	39.6-69.6	2008	2015	2012	The time at risk started at randomisation and ended on Jan 5, 2015. Follow-up data were censored when participants died or were lost to follow-up. Patients were defined as lost to follow-up if they did not attend their last scheduled visit and if no further information on their vital status was available in the 6 months preceding the closing date of the database.	The primary post-trial phase endpoint was death, as analysed by the intention-to-treat principle.	inclusion criteria were HIV infection, age 18 years or older, CD4 count 800 cells per μL or lower, and no criteria for starting ART according to the most recent WHO guidelines (including the absence of active tuberculosis, as determined by using a clinical algorithm1,21).	Supplementary material: 5.2 EXCLUSION CRITERIA - Pregnancy or breastfeeding - HIV-2 infection alone - Clinical signs suggesting a severe disease (including tuberculosis) that has not yet been diagnosed, such as fever, wasting, diarrhea or unexplained cough - Previous ART initiation - Known severe renal, cardiac or hepatic disease	159 (2015)	Same problem as with temprano trial. Nevertheless, also a per protocol report if needed**. This is the report of the long-term follow-up of the temprano trial. This study included those patients who completed the temprano trial, nevertheless all alive patientss agreed to participate. Only assessed the preventive risk of death. **In the perprotocol analysis, we censored the follow-up of patients a…	NI
Fitzgerald	2001	No effect of isoniazid prophylaxis for purified protein derivative-negative HIV-infected adults living in a country with endemic tuberculosis: results of a randomized trial	RCT	NI	Haiti	Center of the Groupe Haitien d Etude du Sarcoma de Kaposi et des Infections Oportunistes (GHESKIO)	HIV adults TST negative	adult	NI	0	TST	12H	NI	NI	no	HIV clinic	NI	yes	NI	NI	NI	no	*Range: 18-?	NI	mean	*28.8 in pbo and 30 in INH	NI	NI	NI	NI	NI	NI	NI	NI	1999	1998	NI	Active TB, AIDS and death	>18yrs of age, HIV symptom free, PPD <5mm, negative CXR, negative sputum examination by smear and culture, negative history of TB, not pregnant, and CDC category A	NI	270 (2000 )	Small study performed in HIV TST negative for 1 year in Haiti. It might be helpful to contact auhtors to get relevant missing info.	NI
Gordin et al	1997	A controlled trial of isoniazid in persons with anergy and human immunodeficiency virus infection who are at high risk for tuberculosis. Terry Beirn Community Programs for Clinical Research on AIDS	RCT	double blind	USA	11 units of the Terry Beirn Community Programs for Clinical Research on AIDS.	HIV anergic adults with risk factors for TB	adult	National Institute of Allergy and Infectious Diseases (NIAID)	0	TST	6H	NI	NI	yes	HIV clinic	NI	yes	NI	NI	NI	no	21-64	32	mean	33	NI	NI	30	mean	*33-34	NI	NI	1991	1996	1994	NI	Active TB (culture confirmed)	Only patients with anergy, defined by a reaction to PPD of less than 5 mm induration and a reaction to both the other antigens of less than 2 mm induration, were eligible for the study. The patients were also required to be at least 13 years old, to have no clinical or radiologic evidence of active tuberculosis, and to have total bilirubin concentrations of 2.5 mg per deciliter (43 mmol per liter…	Patients were excluded from the study if, during the preceding year, they had lived in a household with a person with active tuberculosis or if they were currently receiving any agent with potential activity against tuberculosis. They were also excluded if they had evidence of acute hepatitis or peripheral neuropathy or a history of a positive PPD test, intolerance to the study medication, or tre…	6.7 (2000)	NI	NI
Gordin et al	2000	Rifampin and pyrazinamide vs isoniazid for prevention of tuberculosis in HIV-infected persons: an international randomized trial. Terry Beirn Community Programs for Clinical Research on AIDS, the Adult AIDS Clinical Trials Group, the Pan American Health Organization, and the Centers for Disease Control and Prevention Study Group	parallel RCT	open-label	Brazil, Haiti, Mexico	HIV clinic	tuberculin-positive, HIV-infected persons	adult	yes	0	NI	INH vs 2RZ	no	no	NI	NI	NI	yes	no	no	NI	no	16-70	NI	mean	36	NI	NI	NI	NI	NI	NI	NI	1991	1997	NI	NI	NI	Patients were required to be 13 years or older, have been diagnosed with HIV infection, have a reaction of 5 mm or more of induration to 5 U of purified protein derivative (or a documented history of a positive test), a hemoglobin level of more than 80 g/L, a neutrophil count of more than 0.75 × 109/L, platelet count of more than 50 × 109/L, total bilirubin of 42.7 µmol/L (2.5 mg/dL) or less, and…	Exclusions were clinical or radiological evidence of active tuberculosis at enrollment; current treatment with fluoroquinolones or other agents active against M tuberculosis; history of more than 2 months of continuous treatment with antituberculous agents; past intolerance to study medications; acute hepatitis or peripheral neuropathy; or pregnancy.	25.4 (1990)	NI	NI
Zar	2006	Effect of isoniazid prophylaxis on mortality and incidence of tuberculosis in children with HIV: randomised controlled trial	factorial RCT	double blind	South Africa	Two centres in Cape Town, South Africa. (1School of Child and Adolescent Health, Red Cross Children's Hospital, University of Cape Town, South Africa 2Department of Paediatrics and Child Health, Tygerberg Children's Hospital, Stellenbosch University, South Africa)	HIV children	pediatric	Funding: Rockefeller Foundation, USA	9% (22/257)	TST	24H	NI	yes	yes	others	NI	NI	yes	yes	multivitamin	yes	*Range: 2-12 mo	96	median	5.7	IQR	2-9.7	24	median	5.7	IQR	2-9.7	2003	2004	2004	NI	Mortality	Children aged ≥ 8 weeks with HIV who were attending the Red Cross Children’s Hospital, University of Cape Town, or Tygerberg Children’s Hospital, Stellenbosch University. Additional inclusion criteria were weight ≥ 2.5 kg, access to transport, and informed consent from a parent or legal guardian.	Exclusion criteria were chronic diarrhoea, current use or need for prophylaxis with isoniazid, previous hypersensitivity reaction to isoniazid or to sulphur drugs, severe anaemia (haemoglobin < 70 g/l), neutropenia (absolute neutrophil count < 400 cells/_x0001_l), thrombocytopenia (platelet count < 50 000×109/l), or non-reversible renal failure. Children who were receiving highly active antiretro…	883 (2004)	*The placebo arm of the study was ended on 17 May 2004 on the recommendation of the data safety monitoring board (DSMB) on the basis of the results of interim analyses. ** Children with confirmed or probable tuberculosis were randomised at enrolment but isoniazid or placebo was started only after they had finished standard tuberculosis treatment.	NI
Hawken et al	1997	Isoniazid preventive therapy for tuberculosis in HIV-1-infected adults: results of a randomized controlled trial	RCT	double blind	Kenya	Subjects were recruited at three study clinics within Nairobi between April 1992 and March 1994: group 1, University of Nairobi Majengo Research Clinic (recruited April 1992–November 1994); group 2, Owen House Counselling Centre (recruited October 1992–March 1994); group 3, a KEMRI research clinic (recruited October 1992–March 1994).	HIV adults	adult	Sponsorship: This study was funded by the British Medical Research Council and the Overseas Development Administration.	0.228571	TST	6H	no	NI	NI	others	NI	NI	NI	NI	NI	NI	NI	16	mean	21.96	range	0-40.8	NI	NI	NI	NI	NI	1992	NI	1994	NI	Active TB and death	Patients were eligible for the study if they were HIV-1-positive, aged between 14 and 65 years and were resident in Nairobi.	Patients were excluded if they had a past history of TB, any suspicion of current TB (cough, fever, adenopathy greater than 2 cm in diameter or abnormal chest radiograph), abnormal liver enzymes, a life-threatening intercurrent illness or if they were pregnant.	451 (2000)	NI	NI
Whalen	1997	A TRIAL OF THREE REGIMENS TO PREVENT TUBERCULOSIS IN UGANDAN ADULTS INFECTED WITH THE HUMAN IMMUNODEFICIENCY VIRUS	RCT	open-label	Uganda	Five medical clinics and counseling centers for persons with HIV type 1 (HIV-1) infection in Kampala, Uganda	HIV adults	adult	Supported by a cooperative agreement with the Centers for Disease Control and Prevention (ADEPT/HIV-Related Tuberculosis Demonstration Project, U78/CCU506716-04) and by a training grant from the Fogarty International Center at the National Institutes of Health (AIDS International Training and Research Program, TW-00011-08).	0.737573	TST	6H&3HR&HRZ	no	yes	no	HIV clinic	NI	NI	NI	NI	NI	no	*Range: 18-50	*3 to 6	NI	NI	NI	NI	36	median	12	NI	NI	1993	NI	1995	NI	Active TB	gandan adults 18 years or more of age were screened for enrollment at five medical clinics and counseling centers for persons with HIV type 1 (HIV-1) infection in Kampala, Uganda. The study’s inclusion criteria were HIV infection documented by enzymelinked immunosorbent assay, a PPD skin test showing at least 5 mm of induration after 48 to 72 hours or anergy, and a Karnofsky performance score of …	The exclusion criteria were the presence of active tuberculosis, previous treatment for tuberculosis, use of antiretroviral drugs, a white-cell count under 3000 per cubic millimeter, a hemoglobin level under 80 g per liter, serum aspartate aminotransferase level over 90 U per liter, serum creatinine level over 1.8 mg per deciliter (160 mmol per liter), a positive urinary b-human chorionic gonadot…	276 (2000)	At the second interim analysis, in December 1995, isoniazid alone was found to reduce the risk of tuberculosis by 67 percent in HIV-infected adults with positive tuberculin skin tests, although there was no significant difference in mortality among treatment groups. Because the benefit of preventive therapy with isoniazid satisfied conservative criteria for statistical significance, the study inv…	NI
Johnson	2001	Duration of efficacy of treatment of latent tuberculosis infection in HIV-infected adults	NI	NI	NI	NI	NI	NI	NI	NI	NI	NI	NI	NI	NI	NI	NI	NI	NI	NI	NI	NI	NI	NI	mean	PPD+ 2ys; PPD-: 1.6ys	NI	NI	NI	NI	NI	NI	NI	1993	NI	1995	For the primary analysis of tuberculosis, subjects were censored at the time of death or on the date of their last visit prior to the end of the study (8 August 1998). The main reasons for censoring subjects in this analysis were death before tuberculosis (n  560), end of the study (n  1465), refusal to participate further (n  357), and loss to follow-up while on therapy (n  238).	Active TB / Drug resistance / Death	same Whalen	same Whalen	276 (2000)	In May 1996, INH was offered to all subjects enrolled in the placebo arm of the trial. We now report the final follow-up of the cohort and address long-term efficacy, effects on mortality, and drug resistance among subjects who developed active tuberculosis (shuld exclude this arm). Of 787 subjects assigned to the placebo arms of the study, 498 subjects were alive, had not developed tuberculosis …	NI
Madhi	2011	Primary isoniazid prophylaxis against tuberculosis in HIV-exposed children	RCT	double blind	South Africa, Botswana	Three South African centres (Chris Hani-Baragwanath Hospital, Johannesburg; Tygerberg Children’s Hospital, Cape Town; King Edwards Hospital; Durban) and one site in Botswana (Princess Marina Hospital; Gaborone)	HIV exposed (infected & uninfected) infants	pediatric	Funded by the National Institutes of Health and Secure the Future; ClinicalTrials.gov number, NCT00080119.	NI	NI	24H	no	NI	yes	others	NI	no	yes	NI	NI	yes	*Range: 3-4 mo	96	NI	Median duration of follow-up was 72 (range 1 to 108) weeks in the INH group and 76 weeks (range 1 to 108) in the placebo group (P=0.34)	NI	NI	24	NI	NI	NI	NI	2004	NI	2008	Data on end points were censored at week 96, with allowance for the inclusion of end points for 12 additional weeks (up to 108 weeks after randomization). Data on children whose guardians declined further study follow-up before meeting a study end point were censored at the date of the last follow-up visit.	Disease free survival (1st occurrence of death or active TB)	4.1 Inclusion Criteria 4.11 Age > 91 days to < 120 days. Infants can be screen < 120 days of age, but may not begin the study unti 91days of age (at least 90 days after receipt of Baci (BCG) vaccine) 4.12 Documented maternal HIV infection defined as two which can be any combination of the following (ha result is not necessary provided a positive DNA the infant): - HIV antibody (ELISA, with confir…	4.2 Exclusion Criteria 4.21 Previous diagnosis of TB infection, TB disease or current treatment for TB infection or TB disease. 4.22 Previous receipt of INH. 4.23 Contact with a known AFB sputum smear or culture-positive case of TB before enrollment. Infants born to mothers who have not completed TB prophylaxis for maternal infection or TB treatment for maternal disease prior to labor and deliver…	977 (2007)	In June 2008, futility analyses indicated that achieving a significant finding at the completion of study follow-up in the HIV-infected cohort was highly unlikely, even under the most optimistic assumptions. The DSMB therefore recommended stopping the study. Since all the HIV-uninfected children had passed the 96 week visit, the primary analysis was unaffected in this group // The study was prema…	NI
Martinez-Alfaro	2000	Evaluación de dos pautas de quimioprofilaxis tuberculosa en pacientes infectados por el virus de la inmunodeficiencia humana	RCT	open-label	Spain	Cuatro hospitales generales y un centro penitenciario de la Comunidad de Castilla-La Mancha	HIV adults	adult	Beca FISS expediente n.o: 95/1055	35%(n=47)	TST	3HR&12H	NI	NI	no	others	65% (n=87)	yes	NI	NI	NI	NI	NI	A los pacientes asignados a la pauta de rifampicina se realizaron controles de seguimiento clínicos y analíticos, con hemograma y bioquímica a los 15, 45 y 90 días, y a los pacientes incluidos en la pauta I se les realizaron controles clínicos y analíticos a los 15, 45, 90 días y 5, 7, 9 y 11 meses.	NI	La mediana de tiempo de seguimiento fue de 19 meses en la pauta isoniacida y de 16 meses en la pauta isoniacida y rifampicina	NI	NI	12-21	median	La mediana de tiempo de seguimiento fue de 19 meses en la pauta isoniacida y de 16 meses en la pauta isoniacida y rifampicina???	NI	NI	1994	1999	1997	seguimiento previsto de 24 meses o bien hasta la aparición de tuberculosis, muerte o pérdida del seguimiento	Active TB	seropositivos para el VIH con una prueba de tuberculina ≥ 5 mm y personas anérgicas en un área con incidencia de tuberculosis alta, como ocurre en nuestro medio	contraindicación para utilizar alguno de los fármacos administrados en el estudio (rifampicina o isoniacida), hepatopatía con transaminasas por encima de 5 veces el valor normal, gestación o lactancia, porfiria, tratamiento con otros fármacos que pueden interferir el metabolismo de la rifampicina, tuberculosis activa, quimioprofilaxis previa y no aceptación del consentimiento informado	23 (2000)	NI	NI
Rangaka	2014	Isoniazid plus antiretroviral therapy to prevent tuberculosis: a randomised double-blind, placebo-controlled trial	pragmatic RCT	double blind	South Africa	Ubuntu clinic in Khayelitsha, Cape Town, South Africa	HIV adults	adult	Department of Health of South Africa, the Wellcome Trust, Médecins Sans Frontières, European and Developing Countries Clinical Trials Partnership, Foundation for Innovation and New Diagnostics, the European Union, and Hasso Plattner (Institute of Infectious Diseases and Molecular Medicine, University of Cape Town). The funder of the study had no role in study design, data collection, data analysi…	TST: 30%(n=392; 385[29%] unknown); IGRA: 29%[n=389] but 331[25%] unknown)	TST&QFT-GIT	12H	no	yes	yes	HIV clinic	NI	yes	NI	NI	NI	no	*IQR: 30-40	48	median	30	IQR	25.2-37.2	24	NI	NI	NI	NI	2008	2011	NI	For the primary outcome we calculated person-time at risk from date of randomisation to earliest of tuberculosis (the clinic visit date tuberculosis was diagnosed and registered in the clinic database or notifi ed in the tuberculosis register); death (death ascertainment was by report to the clinic staff and augmented from the national death register); loss to follow-up (participants were defi ne…	Active TB	Adults (≥18 years) were recruited among antiretroviral therapy clinic attendees consecutively listed in study screening logs.	Exclusion criteria were active tuberculosis or suspicion of active tuberculosis as established by symptom screening, present or previous treatment of latent tuberculosis infection; present treatment with fluoroquinolones or other antibiotics with marked antituberculous activity, history of intolerance to isoniazid; grade 3 or 4 baseline alanine transaminase, grade 3 or 4 peripheral neuropathy, pr…	948 (2010)	In this study up to 40% of pts have had tuberculosis.	NI
Rivero	2003	Randomized trial of three regimens to prevent tuberculosis in HIV-infected patients with anergy	RCT	open-label	Spain	12 hospitales públicos españoles, uno de ellos ubicado en Madrid y los otros 11 en Andalucía	HIV anergic adults	adult	Sociedad Andaluza de Enfermedades Infecciosas	0	TST	6H&3HR&2RZ	no	NI	NI	others	NI	NI	NI	NI	NI	no	NI	4-24	NI	NI	NI	NI	24	NI	NI	NI	NI	1994	NI	1998	NI	Active TB	Los criterios de inclusión en el estudio fueron: 1. Infección por el VIH confirmada por enzimoinmunoanálisis y Werstern blot. 2. Edad comprendida entre 18 y 65 años. 3. Expectativas de vida superiores a 2 años. 4. Diagnóstico de anergia cutánea definida como ausencia (0 mm) de induración en las pruebas de reactividad cutánea con los antígenos de tuberculina, Candida albicans y parotiditis a las 7…	Los criterios de exclusión fueron: 1. Existencia de tuberculosis activa. 2. Antecedentes de terapia o de quimioprofilaxis antituberculosa previa. 3. Presencia de síntomas o de signos indicativos de tuberculosis pulmonar o extrapulmonar. 4. Historia de hipersensibilidad a los fármacos en estudio (isoniacida, rifampicina o piracinamida). 5. Concentraciones plasmáticas de aspartato-aminotransferasa …	23 (2000)	No info regarding ART	NI
Rivero	2007	Randomized clinical trial investigating three chemoprophylaxis regimens for latent tuberculosis infection in HIV-infected patients	RCT	open-label	Spain	12 hospitales públicos españoles, uno de ellos ubicado en Madrid y los otros 11 en Andalucía	HIV adults with TST+	adult	NI	100	TST	6H&3HR&2RZ	no	NI	NI	others	NI	NI	NI	NI	NI	no	NI	4-24	NI	NI	NI	NI	24	NI	NI	NI	NI	1994	NI	1998	NI	Adherence & Safety & Active TB	Los criterios de inclusión en el estudio fueron: a) infección por el VIH confirmada por análisis inmunoenzimático (ELISA) y Western blot; b) edad comprendida entre 18 y 65 años; c) expectativas de vida superiores a 2 años, y d) reacción positiva a tuberculina.	Los criterios de exclusión fueron: a) existencia de tuberculosis activa, b) antecedentes de tratamiento de tuberculosis o tratamiento de ILT previa, c) presencia de síntomas o de signos sugestivos de tuberculosis pulmonar o extrapulmonar (fiebre de origen desconocido, linfadenomegalias, etc.), d) historia de hipersensibilidad a los fármacos en estudio (isoniazida, rifampicina o pirazinamida), e) …	23 (2000)	NI	NI
Martinson	2011	New regimens to prevent tuberculosis in adults with HIV infection	RCT	open-label	Soweto, South Africa	HIV-infected, TST-positive women who have delivered their infants and are in follow-up at the PHRU clinic, their TST-positive, HIV-infected male partners, other HIV patients from the Adult HIV Clinic at Chris Hani Baragwanath Hospital and people from support groups in primary health care clinics in Soweto found to be eligible for TB preventive therapy.	HIV adults	adult	Funded by the National Institute of Allergy and Infectious Diseases and others; ClinicalTrials.gov number, NCT00057122.	100	TST	3HR&3HP&6H&6yH	*yes	yes	yes	others	NI	yes	NI	NI	NI	no	NI	*24-288wk	median	*46.8-49.2mo	NI	NI	72	NI	NI	NI	NI	2002	2009	2005	At LTFU	Active TB	Eligible patients were at least 18 years of age, were not pregnant or breast-feeding, and did not have active tuberculosis, as ruled out on the basis of symptom review, chest radiography, and, if indicated, sputum culture.	Had ever received tuberculosis therapy for more than 2 months, were currently receiving antiretroviral therapy, or had a CD4 cell count of less than 200 per cubic millimeter.	963 (2006)	NI	NI
Swindells	2019	One Month of Rifapentine plus Isoniazid to Prevent HIV-Related Tuberculosis	RCT	open-label	Africa / Asia / South America / NAmerica	45 sites in 10 countries in Africa, Asia, South America, North America, and the Caribbean	HIV adults	adult	NIH. Moreover, Sanofi provided rifapentine and financial support for the procurement of isoniazid, and a company representative participated on the protocol team	23	TST&IGRA NE	1HP&9H	no	NI	yes	others	NI	yes	NI	NI	NI	NI	NI	156	median	39.6	NI	NI	*36	median	NI	NI	NI	2012	2017	2014	For the primary end point, data from patients who had been lost to follow-up or had died from known causes unrelated to tuberculosis were censored at the time of the last assessment or death.	Active TB & death	Eligible patients had confirmed HIV infection, were 13 years of age or older, and either lived in an area with a tuberculosis prevalence of at least 60 cases per 100,000 population or had a positive test for latent tuberculosis	Known or suspected active tuberculosis on the basis of clinical evaluation or who had recently received treatment for tuberculosis. Also excluded were pregnant or breast feeding women and patients with elevated liverenzyme levels or a body weight of less than 30 kg.	759- 3.2 (2015)	Previous diagnosis of tuberculosis in 6% (171 subjects)	NI
Sterling TR	2016	Three months of weekly rifapentine and isoniazid for treatment of Mycobacterium tuberculosis infection in HIV-coinfected persons.	RCT	open-label	USA, Brazil, Spain, Peru, Canada, Hong Kong	Several study sites	HIV adults with TST+ or close contact	adult	This work was supported by the Centers for Disease Control and Prevention (Tuberculosis Trials Consortium) and the National Institutes of Health (AIDS Clinical Trials Group). Sanofi donated the rifapentine used in this study, and donated $2.5 million to the CDC Foundation to supplement available US federal funding for rifapentine research. Details on the uses of these funds are available. Sanofi …	4.01003	TST	3HP&9H	yes	NI	yes	others	NI	yes	NI	NI	NI	yes	NI	20-44	NI	NI	NI	NI	*33	NI	NI	NI	NI	2001	2013	2010	NI	AE (discontinuation due to AE)	HIV-infected persons at least 2 years old who were tuberculin skin test positive (_x0003_5 mm induration) or who had close contact with a tuberculosis case were eligible for enrollment and were included in this analysis.	Exclusion criteria included confirmed or suspected tuberculosis, resistance to isoniazid or rifampin in the source case, treatment with a rifamycin or isoniazid during the previous 2 years, sensitivity/intolerance to isoniazid or rifamycins, serum aspartate aminotransferase more than five times the upper limit of normal, pregnancy or breastfeeding, weight less than 10.0 kg, or receiving (or plann…	90- 5.1 (2007)	Participants who discontinued study therapy early could be treated with alternative therapy at the discretion of the local investigator, and the follow-up continued.	NI
Samandari	2011	6-month versus 36-month isoniazid preventive treatment for tuberculosis in adults with HIV infection in Botswana: a randomised, double-blind, placebo-controlled tria	RCT	double blind	Botswana	eight government clinics in Gaborone and Francistown, Botswana, that provided antiretroviral therapy and isoniazid preventive treatment between Nov 26, 2004, and July 20, 2006	HIV adults	adult	The US Centers for Disease Control and Prevention and the US Agency for International Development (USAID)	23 (n=468)	TST	6H&36H	no	NI	yes	HIV clinic	NI	yes	yes	NI	NI	no	NI	144	NI	NI	NI	NI	36	NI	NI	NI	NI	2004	2011	2009	NI	Active TB	*paper: 18 years or older with HIV infection who attended one of eight government clinics in Gaborone and Francistown, Botswana, that provided antiretroviral therapy and isoniazid preventive treatment between Nov 26, 2004, and July 20, 2006. The enrolment process is described in detail elsewhere.19 Potential participants of any CD4 lymphocyte count or tuberculin skin test status were eligible for…	Reasons for exclusion included cough, weight loss, night sweats, other acute illnesses, previous isoniazid preventive treatment, tuberculosis treatment within the previous 3 years, neutrophil count of fewer than 1·0×10⁹ cells per L, or an abnormal chest radiograph without antecedent tuberculosis or pneumonia.19	598 (2008)	74 (4%) had history of TB	NI

## Sheet: Arms
Patient arm
									Patient Population										Male			Age (Years)								HIV															cells/mm^3
First Author	Year	Type of regimen	Dose of regimen (mg/kg)	Dose of regimen (Total mg)	Durantion of regimen (months)	Number of Doses Per Week	Route of Administration	CPT dose	Number of Patient Randomized	If cohort number of patients followed	Number of patients in arm	Completion criteria	Treatment completion criteria	Total that Completed regimen	Proportion that completed regimen	Method used to measure compliance	Total with compliance	% of compliance	Total Male	Proportion (%)	Comments	Age distribution when estimate not available	Estimate Type	Estimate	Dispersion Type	Dispersion	Lower Bound	Upper Bound	Comments	Estimate type (mean or median)	Estimate duration (years) with HIV	Dispersion measure	Proportion WHO clinical stage I and II	Proportion WHO clincal stage III	Proportion WHO clincal stage IV	On ARV	Proportion on ARV (%)	ARV regime (backbone)	ARV regime base (drug base or drug combination)	Viral load measurement type (log or copies/mL)	Viral load estimate type (mean or median)	Viral load estimate	Viral load dispersion type	Viral load dispersion	CD4 Estimate Type	CD4 Estimate	CD4 Dispersion Type	CD4 Dispersion	Lower Bound
Temprano	2015	deferred ART	NI	NI	NI	NI	NI	NI	2076	NI	511	NI	NI	NI	NI	prescription visits	NI	NI	111	21.7221	NI	NI	median	35	IQR	29-41	29	41	NI	NI	NI	NI	91	*9	see bfore	293	57	First-line ART regimen — no./total no. (%) * TDF–FTC plus EFV GROUP 1: 205/293 (70) GROUP 2: 216/304 (71) GROUP 3: 362/515 (70) GROUP 4: 354/518 (68) * TDF–FTC plus LPV/r‡ GROUP 1: 70/293 (24) GROUP 2: 68/304 (22) GROUP 3: 115/515 (22) GROUP 4: 124/518 (24) * Other§ GROUP 1: 18/293 (6) GROUP 2: 20/304 (7) GROUP 3: 38/515 (7) GROUP 4: 40/518 (8) Mostrar menos	First-line ART regimen — no./total no. (%) * TDF–FTC plus EFV GROUP 1: 205/293 (70) GROUP 2: 216/304 (71) GROUP 3: 362/515 (70) GROUP 4: 354/518 (68) * TDF–FTC plus LPV/r‡ GROUP 1: 70/293 (24) GROUP 2: 68/304 (22) GROUP 3: 115/515 (22) GROUP 4: 124/518 (24) * Other§ GROUP 1: 18/293 (6) GROUP 2: 20/304 (7) GROUP 3: 38/515 (7) GROUP 4: 40/518 (8) Mostrar menos	log	median	4.6	IQR	4-5.2	median	460	IQR	359–560	359
Temprano	2015	deferred ART+INH	NI	300	6	7	oral	NI	2076	NI	512	considered to have completed IPT if they attended all six isoniazid prescription visits	NI	431/461	93	prescription visits	NI	NI	121	23.6328	NI	NI	median	35	IQR	30-42	30	42	NI	NI	NI	NI	90	*10	see bfore	304	59	First-line ART regimen — no./total no. (%) * TDF–FTC plus EFV GROUP 1: 205/293 (70) GROUP 2: 216/304 (71) GROUP 3: 362/515 (70) GROUP 4: 354/518 (68) * TDF–FTC plus LPV/r‡ GROUP 1: 70/293 (24) GROUP 2: 68/304 (22) GROUP 3: 115/515 (22) GROUP 4: 124/518 (24) * Other§ GROUP 1: 18/293 (6) GROUP 2: 20/304 (7) GROUP 3: 38/515 (7) GROUP 4: 40/518 (8) Mostrar menos	First-line ART regimen — no./total no. (%) * TDF–FTC plus EFV GROUP 1: 205/293 (70) GROUP 2: 216/304 (71) GROUP 3: 362/515 (70) GROUP 4: 354/518 (68) * TDF–FTC plus LPV/r‡ GROUP 1: 70/293 (24) GROUP 2: 68/304 (22) GROUP 3: 115/515 (22) GROUP 4: 124/518 (24) * Other§ GROUP 1: 18/293 (6) GROUP 2: 20/304 (7) GROUP 3: 38/515 (7) GROUP 4: 40/518 (8) Mostrar menos	log	median	4.6	IQR	4-5.3	median	459	IQR	364–575	364
Temprano	2015	Early ART	NI	NI	NI	NI	NI	NI	2076	NI	515	NI	NI	NI	NI	prescription visits	NI	NI	108	20.9709	NI	NI	median	35	IQR	30-42	30	42	NI	NI	NI	NI	90	*10	see bfore	515	100	First-line ART regimen — no./total no. (%) * TDF–FTC plus EFV GROUP 1: 205/293 (70) GROUP 2: 216/304 (71) GROUP 3: 362/515 (70) GROUP 4: 354/518 (68) * TDF–FTC plus LPV/r‡ GROUP 1: 70/293 (24) GROUP 2: 68/304 (22) GROUP 3: 115/515 (22) GROUP 4: 124/518 (24) * Other§ GROUP 1: 18/293 (6) GROUP 2: 20/304 (7) GROUP 3: 38/515 (7) GROUP 4: 40/518 (8) Mostrar menos	First-line ART regimen — no./total no. (%) * TDF–FTC plus EFV GROUP 1: 205/293 (70) GROUP 2: 216/304 (71) GROUP 3: 362/515 (70) GROUP 4: 354/518 (68) * TDF–FTC plus LPV/r‡ GROUP 1: 70/293 (24) GROUP 2: 68/304 (22) GROUP 3: 115/515 (22) GROUP 4: 124/518 (24) * Other§ GROUP 1: 18/293 (6) GROUP 2: 20/304 (7) GROUP 3: 38/515 (7) GROUP 4: 40/518 (8) Mostrar menos	log	median	4.7	IQR	4-5.3	median	467	IQR	369–584	369
Temprano	2015	Early ART+INH	NI	300	6	7	oral	NI	2076	NI	518	considered to have completed IPT if they attended all six isoniazid prescription visits	NI	437/466	94	prescription visits	NI	NI	102	19.6911	NI	NI	median	35	IQR	29-42	29	42	NI	NI	NI	NI	90	*10	see bfore	518	100	First-line ART regimen — no./total no. (%) * TDF–FTC plus EFV GROUP 1: 205/293 (70) GROUP 2: 216/304 (71) GROUP 3: 362/515 (70) GROUP 4: 354/518 (68) * TDF–FTC plus LPV/r‡ GROUP 1: 70/293 (24) GROUP 2: 68/304 (22) GROUP 3: 115/515 (22) GROUP 4: 124/518 (24) * Other§ GROUP 1: 18/293 (6) GROUP 2: 20/304 (7) GROUP 3: 38/515 (7) GROUP 4: 40/518 (8) Mostrar menos	First-line ART regimen — no./total no. (%) * TDF–FTC plus EFV GROUP 1: 205/293 (70) GROUP 2: 216/304 (71) GROUP 3: 362/515 (70) GROUP 4: 354/518 (68) * TDF–FTC plus LPV/r‡ GROUP 1: 70/293 (24) GROUP 2: 68/304 (22) GROUP 3: 115/515 (22) GROUP 4: 124/518 (24) * Other§ GROUP 1: 18/293 (6) GROUP 2: 20/304 (7) GROUP 3: 38/515 (7) GROUP 4: 40/518 (8) Mostrar menos	log	median	4.7	IQR	4-5.3	median	466	IQR	394–572	394
Badje	2017	INH	NI	NI	NI	NI	NI	NI	2076	NI	1030	see above	NI	869/927	94	NI	NI	NI	223	22	NI	NI	median	35	IQR	30-42	30	42	NI	NI	NI	NI	90	*10	see bfore	930	90	First-line ART regimen: Tenofovir–emtricitabine plus efavirenz NoIPT 632 (70%) IPT 652 (70%); Tenofovir–emtricitabine plus LPV/r NoIPT 200 (22%) IPT 207 (22%) Other† NoIPT 69 (8%) IPT 71 (8%) †Other regimens were tenofovir–emtricitabine– zidovudine (n=81), zidovudine–lamivudine–LPV/r (n=25), zidovudine– lamivudine–efavirenz (n=3), zidovudine–lamivudine–nevirapine (n=3), didanosine–lamivudine–efav…	First-line ART regimen: Tenofovir–emtricitabine plus efavirenz NoIPT 632 (70%) IPT 652 (70%); Tenofovir–emtricitabine plus LPV/r NoIPT 200 (22%) IPT 207 (22%) Other† NoIPT 69 (8%) IPT 71 (8%) †Other regimens were tenofovir–emtricitabine– zidovudine (n=81), zidovudine–lamivudine–LPV/r (n=25), zidovudine– lamivudine–efavirenz (n=3), zidovudine–lamivudine–nevirapine (n=3), didanosine–lamivudine–efav…	log	median	4.7	IQR	4-5.3	median	464	IQR	378-573	378
Badje	2017	No treatment	NI	300	6	7	oral	NI	2076	NI	1026	NI	NI	NI	NI	NI	NI	NI	219	21	NI	NI	median	35	IQR	30-41	30	41	NI	NI	NI	NI	91	*9	see bfore	901	88	First-line ART regimen: Tenofovir–emtricitabine plus efavirenz NoIPT 632 (70%) IPT 652 (70%); Tenofovir–emtricitabine plus LPV/r NoIPT 200 (22%) IPT 207 (22%) Other† NoIPT 69 (8%) IPT 71 (8%) †Other regimens were tenofovir–emtricitabine– zidovudine (n=81), zidovudine–lamivudine–LPV/r (n=25), zidovudine– lamivudine–efavirenz (n=3), zidovudine–lamivudine–nevirapine (n=3), didanosine–lamivudine–efav…	First-line ART regimen: Tenofovir–emtricitabine plus efavirenz NoIPT 632 (70%) IPT 652 (70%); Tenofovir–emtricitabine plus LPV/r NoIPT 200 (22%) IPT 207 (22%) Other† NoIPT 69 (8%) IPT 71 (8%) †Other regimens were tenofovir–emtricitabine– zidovudine (n=81), zidovudine–lamivudine–LPV/r (n=25), zidovudine– lamivudine–efavirenz (n=3), zidovudine–lamivudine–nevirapine (n=3), didanosine–lamivudine–efav…	log	median	4.7	IQR	4-5.2	median	465	IQR	365-575	365
Fitzgerald	2001	INH	NI	300	12	7	oral	NI	237	NI	126	NI	NI	NI	NI	NI	NI	NI	NI	*66	66% of the total were men, nevertheless, this info was not stratified.	NI	mean	*32	NI	NI	NI	NI	NI	NI	NI	NI	*100	0	0	0	0	NI	NI	NI	NI	NI	NI	NI	NI	NI	NI	NI	NI
Fitzgerald	2001	Placebo	NI	NI	12	7	oral	NI	237	NI	111	NI	NI	NI	NI	NI	NI	NI	NI	*66	NI	NI	mean	*32	NI	NI	NI	NI	NI	NI	NI	NI	*100	0	0	0	0	NI	NI	NI	NI	NI	NI	NI	NI	NI	NI	NI	NI
Gordin et al	1997	INH	NI	300	6	7	oral	NI	517	NI	260	6 mo completion within 12 mo	NI	164	63	NI	NI	NI	172	66.2	NI	NI	mean	37.4	NI	NI	NI	NI	NI	NI	NI	NI	NI	NI	NI	189	72.7	NI	NI	NI	NI	NI	NI	NI	median	233	NI	NI	NI
Gordin et al	1997	Placebo	NI	NI	NI	7	oral	NI	517	NI	257	6 mo completion within 12 mo	NI	162	63	NI	NI	NI	180	70	NI	NI	mean	38.2	NI	NI	NI	NI	NI	NI	NI	NI	NI	NI	NI	188	73.2	NI	NI	NI	NI	NI	NI	NI	median	247	NI	NI	NI
Gordin et al	2000	INH	NI	300mg	12	NI	oral	NI	1583	NI	792	NI	544	544	68.7	NI	NI	NI	NI	72.2	NI	NI	mean	37.7	NI	NI	NI	NI	NI	NI	NI	NI	NI	NI	NI	NI	36.8	NI	NI	NI	NI	NI	NI	NI	median	427	NI	NI	NI
Gordin et al	2000	R/PRZ	NI	600mg + 20mg	2	7	oral	NI	1583	NI	791	NI	636	636	80.4	NI	NI	NI	NI	70.8	NI	NI	mean	36.9	NI	NI	NI	NI	NI	NI	NI	NI	NI	NI	NI	NI	35.8	NI	NI	NI	NI	NI	NI	NI	median	454	NI	NI	NI
Zar	2014	Placebo	NI	NI	24	3	oral	5 mg/kg/tiw	263	NI	71	NI	NI	NI	NI	NI	NI	NI	74	57	NI	NI	median	*22.1mo	IQR	*8.9-45.4mo	*8.9mo	*45.4mo	NI	NI	NI	NI	NI	NI	NI	*40	30.5344	NI	NI	NI	NI	NI	NI	NI	median	*19%	IQR	*14-27%	*14%
Zar	2014	Placebo	NI	NI	24	7	oral	5 mg/kg/daily	263	NI	60	NI	NI	NI	NI	NI	NI	NI	74	57	NI	NI	median	*22.1mo	IQR	*8.9-45.4mo	*8.9mo	*45.4mo	NI	NI	NI	NI	NI	NI	NI	*40	30.5344	NI	NI	NI	NI	NI	NI	NI	median	*19%	IQR	*14-27%	*14%
Zar	2014	INH	10 mg/kg/day	NI	24	3	oral	5 mg/kg/tiw	263	NI	68	NI	NI	NI	NI	NI	NI	NI	72	55	NI	NI	median	*29.6mo	IQR	*11-55.3mo	*11mo	*55.3mo	NI	NI	NI	NI	NI	NI	NI	*41	31.0606	NI	NI	NI	NI	NI	NI	NI	median	*21%	IQR	*14-29%	*14%
Zar	2014	INH	10 mg/kg/day	NI	24	7	oral	5 mg/kg/daily	263	NI	64	NI	NI	NI	NI	NI	NI	NI	72	55	NI	NI	median	*29.6mo	IQR	*11-55.3mo	*11mo	*55.3mo	NI	NI	NI	NI	NI	NI	NI	*41	31.0606	NI	NI	NI	NI	NI	NI	NI	median	*21%	IQR	*14-29%	*14%
Le Roux	2009	INHtiw	10 mg/kg/day	NI	24	3	oral	NI	276	NI	148	NI	NI	NI	NI	self-reported	75	*80%(SR)-79%(PC)	82	55.4	NI	NI	median	*21.8mo	IQR	*10.2-52.6	*10.2	*52.6	NI	NI	NI	NI	NI	NI	NI	NI	75.7	NI	NI	NI	NI	NI	NI	NI	NI	NI	NI	NI	NI
Le Roux	2009	INH	10 mg/kg/day	NI	24	7	oral	NI	276	NI	128	NI	NI	NI	NI	self-reported	78	*81%(SR)-78%(PC)	73	57	NI	NI	median	*29.7mo	IQR	*13.1-47.7	*13.1	*47.7	NI	NI	NI	NI	NI	NI	NI	NI	68.3	NI	NI	NI	NI	NI	NI	NI	NI	NI	NI	NI	NI
Le Roux	2013	INHtiw	10 mg/kg/day	NI	24	3	oral	NI	324	NI	152	NI	NI	NI	NI	NI	NI	NI	NI	NI	NI	NI	NI	NI	NI	NI	NI	NI	NI	NI	NI	NI	NI	NI	NI	NI	NI	NI	NI	NI	NI	NI	NI	NI	NI	NI	NI	NI	NI
Le Roux	2013	INH	10 mg/kg/day	NI	24	7	oral	NI	324	NI	139	NI	NI	NI	NI	NI	NI	NI	NI	NI	NI	NI	NI	NI	NI	NI	NI	NI	NI	NI	NI	NI	NI	NI	NI	NI	NI	NI	NI	NI	NI	NI	NI	NI	NI	NI	NI	NI	NI
Le Roux	2013	Placebo	NI	NI	NI	NI	NI	NI	324	NI	33	NI	NI	NI	NI	NI	NI	NI	NI	NI	NI	NI	NI	NI	NI	NI	NI	NI	NI	NI	NI	NI	NI	NI	NI	NI	NI	NI	NI	NI	NI	NI	NI	NI	NI	NI	NI	NI	NI
Hawken et al	1997	INH	NI	300	6	7	oral	NI	684	NI	342	NI	NI	233	68.5294	table counts / self report / urine testing	NI	NI	125	36.5	NI	NI	mean	31.1	SD	6.9	NI	NI	NI	NI	NI	NI	NI	NI	NI	NI	NI	NI	NI	NI	NI	NI	NI	NI	median	321.5	range	9.0-3352	9
Hawken et al	1997	Placebo	NI	NI	6	7	oral	NI	684	NI	342	NI	NI	231	69.1617	table counts / self report / urine testing	NI	NI	146	42.7	NI	NI	mean	31.1	SD	7.5	NI	NI	NI	NI	NI	NI	NI	NI	NI	NI	NI	NI	NI	NI	NI	NI	NI	NI	median	346	range	3.0-1975	3
Whalen	1997	Placebo	NI	ascorbic acid 250 mg/day	6	7	oral	NI	2736	NI	464	NI	NI	418	90.0862	Visit attendance / urinary testing / self-reports	NI	NI	144	31	NI	NI	mean	30	NI	NI	NI	NI	Disperssion measure not available	NI	NI	NI	NI	NI	NI	0	0	NI	NI	NI	NI	NI	NI	NI	NI	NI	NI	NI	NI
Whalen	1997	INH TSTp	NI	300	6	7	oral	NI	2736	NI	536	NI	NI	491	91.6045	Visit attendance / urinary testing / self-reports	NI	NI	166	31	NI	NI	mean	29	NI	NI	NI	NI	NI	NI	NI	NI	NI	NI	NI	0	0	NI	NI	NI	NI	NI	NI	NI	NI	NI	NI	NI	NI
Whalen	1997	INH&RIF	NI	300/600	3	7	oral	NI	2736	NI	556	NI	NI	516	92.8058	Visit attendance / urinary testing / self-reports	NI	NI	161	29	NI	NI	mean	29	NI	NI	NI	NI	NI	NI	NI	NI	NI	NI	NI	0	0	NI	NI	NI	NI	NI	NI	NI	NI	NI	NI	NI	NI
Whalen	1997	HRZ	NI	300/600/2000	3	7	oral	NI	2736	NI	462	NI	NI	415	89.8268	Visit attendance / urinary testing / self-reports	NI	NI	157	34	NI	NI	mean	29	NI	NI	NI	NI	NI	NI	NI	NI	NI	NI	NI	0	0	NI	NI	NI	NI	NI	NI	NI	NI	NI	NI	NI	NI
Whalen	1997	Placebo anergy	NI	ascorbic acid 250 mg/day	6	7	oral	NI	2736	NI	323	NI	NI	278	86.0681	Visit attendance / urinary testing / self-reports	NI	NI	100	31	NI	NI	mean	30	NI	NI	NI	NI	NI	NI	NI	NI	NI	NI	NI	0	0	NI	NI	NI	NI	NI	NI	NI	NI	NI	NI	NI	NI
Whalen	1997	INH anergy	NI	300	6	7	oral	NI	2736	NI	395	NI	NI	334	84.557	Visit attendance / urinary testing / self-reports	NI	NI	126	32	NI	NI	mean	30	NI	NI	NI	NI	NI	NI	NI	NI	NI	NI	NI	0	0	NI	NI	NI	NI	NI	NI	NI	NI	NI	NI	NI	NI
Johnson	2001	INH TSTp	NI	NI	NI	NI	NI	NI	2736	NI	536	NI	NI	NI	NI	NI	NI	NI	NI	NI	NI	NI	NI	NI	NI	NI	NI	NI	NI	NI	NI	NI	NI	NI	NI	NI	NI	NI	NI	NI	NI	NI	NI	NI	NI	NI	NI	NI	NI
Johnson	2001	INH&RIF	NI	NI	NI	NI	NI	NI	2736	NI	556	NI	NI	NI	NI	NI	NI	NI	NI	NI	NI	NI	NI	NI	NI	NI	NI	NI	NI	NI	NI	NI	NI	NI	NI	NI	NI	NI	NI	NI	NI	NI	NI	NI	NI	NI	NI	NI	NI
Johnson	2001	HRZ	NI	NI	NI	NI	NI	NI	2736	NI	462	NI	NI	NI	NI	NI	NI	NI	NI	NI	NI	NI	NI	NI	NI	NI	NI	NI	NI	NI	NI	NI	NI	NI	NI	NI	NI	NI	NI	NI	NI	NI	NI	NI	NI	NI	NI	NI	NI
Johnson	2001	INH anergy	NI	NI	NI	NI	NI	NI	2736	NI	395	NI	NI	NI	NI	NI	NI	NI	NI	NI	NI	NI	NI	NI	NI	NI	NI	NI	NI	NI	NI	NI	NI	NI	NI	NI	NI	NI	NI	NI	NI	NI	NI	NI	NI	NI	NI	NI	NI
**Johnson	2001	Placebo	NI	NI	NI	NI	NI	NI	2736	NI	464	NI	NI	NI	NI	NI	NI	NI	NI	NI	NI	NI	NI	NI	NI	NI	NI	NI	NI	NI	NI	NI	NI	NI	NI	NI	NI	NI	NI	NI	NI	NI	NI	NI	NI	NI	NI	NI	NI
**Johnson	2001	Placebo anergy	NI	NI	NI	NI	NI	NI	2736	NI	323	NI	NI	NI	NI	NI	NI	NI	NI	NI	NI	NI	NI	NI	NI	NI	NI	NI	NI	NI	NI	NI	NI	NI	NI	NI	NI	NI	NI	NI	NI	NI	NI	NI	NI	NI	NI	NI	NI
Rivero A	2003	INH	5 mg/kg/día	300	6	7	oral	NI	319	NI	83	>80% doses	NI	65	78.3133	Self report	NI	NI	65	78	NI	NI	mean	32	NI	NI	NI	NI	NI	NI	NI	NI	NI	NI	NI	NI	NI	NI	NI	NI	NI	NI	NI	NI	median	193	range	3-974	3
Rivero A	2003	3HR	5 mg/kg/día / 10 mg/kg/día	300/600	3	7	oral	NI	319	NI	82	>80% doses	NI	69	84.1463	Self report	NI	NI	60	73	NI	NI	mean	33	NI	NI	NI	NI	NI	NI	NI	NI	NI	NI	NI	NI	NI	NI	NI	NI	NI	NI	NI	NI	median	271	range	0-883	0
Rivero A	2003	2RZ	10 mg/kg/día	600/1500-2500	2	7	oral	NI	319	NI	77	>80% doses	NI	62	80.5195	Self report	NI	NI	52	68	NI	NI	mean	32	NI	NI	NI	NI	NI	NI	NI	NI	NI	NI	NI	NI	NI	NI	NI	NI	NI	NI	NI	NI	median	232	range	5-858	5
Rivero A	2003	No treatment	NI	NI	NI	NI	oral	NI	319	NI	77	NI	NI	NI	NI	NI	NI	NI	52	67	NI	NI	mean	32	NI	NI	NI	NI	NI	NI	NI	NI	NI	NI	NI	NI	NI	NI	NI	NI	NI	NI	NI	NI	median	215	range	2-1495	2
Rivero A	2007	INH	5 mg/kg/día	300	6	7	oral	NI	316	NI	108	>80% doses	NI	69	63.8889	Self report	NI	NI	83	77	NI	NI	mean	31.3	NI	NI	NI	NI	NI	NI	NI	NI	NI	NI	NI	NI	NI	NI	NI	NI	NI	NI	NI	NI	median	466	range	22-1680	22
Rivero A	2007	3HR	5 mg/kg/día / 10 mg/kg/día	300/600	3	7	oral	NI	316	NI	103	>80% doses	NI	63	61.165	Self report	NI	NI	82	80	NI	NI	mean	33	NI	NI	NI	NI	NI	NI	NI	NI	NI	NI	NI	NI	NI	NI	NI	NI	NI	NI	NI	NI	median	492	range	129-1665	129
Rivero A	2007	2RZ	10 mg/kg/día	600/1500-2500	2	7	oral	NI	316	NI	105	>80% doses	NI	63	60	Self report	NI	NI	85	81	NI	NI	mean	33	NI	NI	NI	NI	NI	NI	NI	NI	NI	NI	NI	NI	NI	NI	NI	NI	NI	NI	NI	NI	median	522	range	43-1440	43
Madhi	2011	INH	10-20 mg/kg daily	NI	24	7	oral	5 mg/kg/daily	548	NI	273	NI	NI	*75	27.4	self-reported	NI	*74-92%	114	41.8	NI	NI	median	*3.23 days	range	*3-4 mo	*3 mo	*4 mo	NI	NI	0	NI	NI	NI	NI	NI	NI	Primarily included stavudine, lamivudine, and lopinavir–ritonavir, per country-specific guidelines, or zidovudine, lamivudine, and lopinavir–ritonavir.	NI	copies/mL	median	710,000	IQR	97,905 - 750,000	median	*29%	range	NI	*6%
Madhi	2011	Placebo	NI	NI	24	7	oral	5 mg/kg/daily	548	NI	274	NI	NI	*81	29.6	self-reported	NI	*74-92%	123	44.9	NI	NI	median	*3.16 days	range	*3-4 mo	*3 mo	*4 mo	NI	NI	0	NI	NI	NI	NI	NI	NI	NI	NI	copies/mL	median	482,000	IQR	258,000 - 750,000	median	*28%	range	NI	*6%
Martinez-Alfaro	2000	INH&RIF	NI	300/600	3	7	oral	NI	133	NI	69	La cumplimentación del tratamiento se evaluó mediante entrevista clínica en todos los pacientes, realizando además en algunos casos recuento de comprimidos y estudio de metabolitos en orina. Se consideró cumplimentación adecuada cuando fue mayor del 80% del total del tratamiento	NI	44	63	entrevista clínica en todos los pacientes, realizando además en algunos casos recuento de comprimidos y estudio de metabolitos en orina	NI	NI	53	76	NI	NI	mean	33	NI	NI	NI	NI	NI	NI	NI	NI	NI	NI	NI	0	0	NI	NI	NI	NI	NI	NI	NI	mean	384	NI	NI	NI
Martinez-Alfaro	2000	INH	NI	300	12	7	oral	NI	133	NI	64	NI	NI	37	57	NI	NI	NI	49	76	NI	NI	mean	31.3	NI	NI	NI	NI	NI	NI	NI	NI	NI	NI	NI	0	0	NI	NI	NI	NI	NI	NI	NI	mean	353	NI	NI	NI
Martinson	2011	3HP	NI	900/900	3	1	oral	NI	1148	NI	328	>90%of assigned doses	NI	314	95.7	pill count	NI	NI	51	15.5488	NI	NI	median	30.3	IQR	26.3-35	26.3	35	NI	NI	NI	NI	NI	NI	NI	0	0	1st line: stavudine,lamivudine,efavirenz or nevirapine.	1st line: stavudine,lamivudine,efavirenz or nevirapine.	log	median	4.3	IQR	3.6-4.8	median	471	IQR	352-666	352
Martinson	2011	3HR	NI	900/600	3	2	oral	NI	1148	NI	329	>90%of assigned doses	NI	312	94.8	pill count	NI	NI	62	18.845	NI	NI	median	30.5	IQR	27-34.3	27	34.3	NI	NI	NI	NI	NI	NI	NI	0	0	1st line: stavudine,lamivudine,efavirenz or nevirapine.	1st line: stavudine,lamivudine,efavirenz or nevirapine.	log	median	4	IQR	3.4-4.7	median	498	IQR	353-696	353
Martinson	2011	INH6ys	NI	300	72	7	oral	NI	1148	NI	164	>90%of assigned doses	NI	71	*43.3%	pill count	0.891	NI	25	15.2439	NI	NI	median	30.2	IQR	25.4-34.2	25.4	34.2	NI	NI	NI	NI	NI	NI	NI	0	0	1st line: stavudine,lamivudine,efavirenz or nevirapine.	1st line: stavudine,lamivudine,efavirenz or nevirapine.	log	median	4.2	IQR	3.6-4.7	median	476	IQR	346-644	346
Martinson	2011	INH6mo	NI	300	6	7	oral	NI	1148	NI	327	>90%of assigned doses	NI	274	83.8	pill count	NI	NI	54	16.5138	NI	NI	median	30.4	IQR	26.3-34.9	26.3	34.9	NI	NI	NI	NI	NI	NI	NI	0	0	1st line: stavudine,lamivudine,efavirenz or nevirapine.	1st line: stavudine,lamivudine,efavirenz or nevirapine.	log	median	4.2	IQR	3.6-4.7	median	490	IQR	340-670	340
Rangaka	2014	INH	200 mg per day for <50 kg or 300 mg per day for ≥50 kg	NI	12	7	oral	NI	1369	NI	662	completion of 12 months of the study drug (could be within 15 months)	NI	550	83.0816	Pharmacy refill	NI	NI	162	24.4713	NI	NI	median	34	IQR	10	30	40	NI	NI	NI	NI	NI	NI	NI	*662	100	NI	D4T/3TC/EFV 253 (38%) AZT/3TC/EFV 53(8%) D4T/3TC/NVP 212(32%) AZT/3TC/NVP 130 (20%) Other‡ 14 (2%)	NI	NI	NI	NI	NI	median	218	IQR	223	150
Rangaka	2014	Placebo	NI	NI	12	7	oral	NI	1369	NI	667	completion of 12 months of the study drug (could be within 15 months)	NI	550	82.4588	Pharmacy refill	NI	NI	169	25.3373	NI	NI	median	34	IQR	11	29	40	NI	NI	NI	NI	NI	NI	NI	*667	100	NI	D4T/3TC/EFV 272 (41%) AZT/3TC/EFV 36 (5%) D4T/3TC/NVP 223 (33%) AZT/3TC/NVP 118 (18%) Other‡ 18 (3%)	NI	NI	NI	NI	NI	median	214	IQR	201	154
Swindells	2019	1HP	NI	300-600/300	1	7	oral	NI	3000	NI	1496	Treatment completion was defined as patientreported adherence to the trial regimen for the duration of the trial.	NI	1451	97	Self report	NI	NI	694	46	NI	NI	median	35	IQR	28-43	28	43	NI	NI	NI	NI	NI	NI	NI	1399.02	93.5174	Efavirenz‑based regimen 1HP 650 (43) 9H 649 (43) Nevirapine‑based regimen 1HP 97 (6) 9H 100 (7) Other 1HP 3 (<1) 9H 6 (<1) None 1HP 746 (50) 9H 749 (50)	Efavirenz‑based regimen 1HP 650 (43) 9H 649 (43) Nevirapine‑based regimen 1HP 97 (6) 9H 100 (7) Other 1HP 3 (<1) 9H 6 (<1) None 1HP 746 (50) 9H 749 (50)	NI	NI	NI	NI	NI	median	473	IQR	349-636	349
Swindells	2019	INH	NI	300	9	7	oral	NI	3000	NI	1504	Treatment completion was defined as patientreported adherence to the trial regimen for the duration of the trial.	NI	1353	90	Self report	NI	NI	692	46	NI	NI	median	35	IQR	25-43	28	43	NI	NI	NI	NI	NI	NI	NI	1491.65	99.1789	Efavirenz‑based regimen 1HP 650 (43) 9H 649 (43) Nevirapine‑based regimen 1HP 97 (6) 9H 100 (7) Other 1HP 3 (<1) 9H 6 (<1) None 1HP 746 (50) 9H 749 (50)	Efavirenz‑based regimen 1HP 650 (43) 9H 649 (43) Nevirapine‑based regimen 1HP 97 (6) 9H 100 (7) Other 1HP 3 (<1) 9H 6 (<1) None 1HP 746 (50) 9H 749 (50)	NI	NI	NI	NI	NI	median	469	IQR	341-634	341
Sterling TR	2016	3HP	H15mg/kg(25child)	600-900/900	3	1	oral	NI	399	NI	206	completed the assigned study regimen (defined as at least 11 of 12HP doses within 16 weeks or at least 240 of 270H doses within 52 weeks)	NI	183	89	DOT / pill count / interview	NI	NI	146	71	NI	NI	median	36	IQR	30-44	30	44	NI	NI	NI	NI	NI	NI	NI	67	33	NI	NI	NI	NI	NI	NI	NI	median	495	IQR	389-675	389
Sterling TR	2016	INH	5mg/kg(15child)	300	9	7	oral	NI	399	NI	193	completed the assigned study regimen (defined as at least 11 of 12HP doses within 16 weeks or at least 240 of 270H doses within 52 weeks)	NI	123	64	DOT / pill count / interview	NI	NI	131	68	NI	NI	median	36	IQR	29-44	29	44	NI	NI	NI	NI	NI	NI	NI	58	30	NI	NI	NI	NI	NI	NI	NI	median	538	IQR	418-729	418
Samandari	2011	INH	NI	300-400	6	7	oral	NI	1995	NI	989	NI	NI	NI	NI	NI	NI	NI	268	27.0981	NI	NI	median	32	IQR	28-38	28	38	NI	NI	NI	NI	NI	NI	NI	463	47	NI	non-nucleoside TR inhibitor	NI	NI	NI	NI	NI	median	288	IQR	170-440	170
Samandari	2011	INH	NI	300-400	36	7	oral	NI	1995	NI	1006	NI	NI	NI	NI	NI	NI	NI	291	28.9264	NI	NI	median	32	IQR	28-39	28	39	NI	NI	NI	NI	NI	NI	NI	483	48	NI	non-nucleoside TR inhibitor	NI	NI	NI	NI	NI	median	307	IQR	176-457	176
[truncated: 7 more columns]

## Sheet: Outcomes
Outcomes
				Efficacy																	Safety
																								Overall AE								Drug-Related AE									Grade 3 or Higher AE
First Author	TPT regime	Total number in arm	PY follow up	Number of all cause deaths	Incidence rate of death per 100 Py	Number of TB deaths	Incidence rate of TB death per 100 Py	Number of pulmonary TB cases (microbiologically confirmed)	Incidence rate of active TB (micro confirmed) per 100 PY	Number of pulmonary TB cases (culture confirmed)	Incidence rate of active TB (cultre confirmed) per 100 PY	Number of all pulmonary TB cases (ALL microbiologically and clinically confirmed)	Incidence of all TB (micro and clinically confirmed) per 100 PY	Number of TB cases (all forms) microbiologically confirmed	Incidence rate of TB cases (all forms) microbiologically confirmed	Number of TB cases (all forms) clinically and microbiologically confirmed	Incidence rate of TB cases (all forms) microbiologically and clinically confirmed	TB free survival endpoint time (months)	TB free survival %	Comments	Safety Population Sample Size (pop followed for adverse events)	Total Follow-up Time for adverse events (Weeks)	Classification used for AE	Observed Patients Experiencing One Event (n)	Proportion (%)	Rate of Patient Experiencing AE (per patient week)	Observed Number of Events	Estimate Type for Number of Events Per Patient	Estimate of Number of Events per Patient	Dispersion Type for Number of Events per Patient	Dispersion Estimate for Number of Events per Patient	Observed Patients Experiencing One Event (n)	Proportion (%)	Rate of Patient Experiencing AE (per patient week)	Observed Number of Events	Estimate Type for Number of Events Per Patient	Estimate of Number of Events per Patient	Dispersion Type for Number of Events per Patient	Dispersion Estimate for Number of Events per Patient	Rate of AE's (per patient week)	Observed Patients Experiencing One Event (n)	Proportion (%)	Rate of Patient Experiencing AE (per patient week)	Observed Number of Events	Estimate Type for Number of Events Per Patient	Estimate of Number of Events per Patient	Dispersion Type for Number of Events per Patient	Dispersion Estimate for Number of Events per Patient	Rate of AE's (per patient week)
Temprano	deferred ART	511	1168	16	*1.2/100py	NI	NI	NI	NI	NI	NI	20	1.71233	NI	NI	41	*2.5/100py	NI	91.9765	NI	511	NI	ANRS	NI	NI	NI	NI	NI	NI	NI	NI	NI	NI	NI	NI	NI	NI	NI	NI	NI	46	*8.2%	NI	NI	NI	NI	NI	NI	NI
Temprano	deferred ART+INH	512	1213	10	*0.7/100py	NI	NI	NI	NI	NI	NI	4	0.329761	NI	NI	16	*1.1/100py	NI	96.875	NI	512	NI	ANRS	NI	NI	NI	NI	NI	NI	NI	NI	NI	NI	NI	NI	NI	NI	NI	NI	NI	44	*6.6%	NI	NI	NI	NI	NI	NI	NI
Temprano	Early ART	515	1177	13	see above	NI	NI	NI	NI	NI	NI	11	0.934579	NI	NI	17	*see above	NI	96.699	NI	515	NI	ANRS	NI	NI	NI	NI	NI	NI	NI	NI	NI	NI	NI	NI	NI	NI	NI	NI	NI	42	**see above	NI	NI	NI	NI	NI	NI	NI
Temprano	Early ART+INH	518	1199	8	see above	NI	NI	NI	NI	NI	NI	8	0.667223	NI	NI	11	*see above	NI	97.8764	NI	518	NI	ANRS	NI	NI	NI	NI	NI	NI	NI	NI	NI	NI	NI	NI	NI	NI	NI	NI	NI	33	**see above	NI	NI	NI	NI	NI	NI	NI
Badje	INH	1030	4768	34	0.71/100py	*3	NI	NI	NI	NI	NI	NI	NI	NI	NI	NI	NI	NI	NI	NI	NI	NI	NI	NI	NI	NI	NI	NI	NI	NI	NI	NI	NI	NI	NI	NI	NI	NI	NI	NI	NI	NI	NI	NI	NI	NI	NI	NI	NI
Badje	No treatment	1026	4636	52	1.12/100py	*5	NI	NI	NI	NI	NI	NI	NI	NI	NI	NI	NI	NI	NI	NI	NI	NI	NI	NI	NI	NI	NI	NI	NI	NI	NI	NI	NI	NI	NI	NI	NI	NI	NI	NI	NI	NI	NI	NI	NI	NI	NI	NI	NI
Fitzgerald	INH	126	NI	19	6/100py	NI	NI	NI	NI	NI	NI	NI	NI	NI	NI	6	1.9/100py	NI	95.2381	NI	NI	NI	NI	NI	NI	NI	NI	NI	NI	NI	NI	NI	NI	NI	NI	NI	NI	NI	NI	NI	NI	NI	NI	NI	NI	NI	NI	NI	NI
Fitzgerald	Placebo	111	NI	15	5.7/100py	NI	NI	NI	NI	NI	NI	NI	NI	NI	NI	4	1.5/100py	NI	96.3964	NI	NI	NI	NI	NI	NI	NI	NI	NI	NI	NI	NI	NI	NI	NI	NI	NI	NI	NI	NI	NI	NI	NI	NI	NI	NI	NI	NI	NI	NI
Gordin et al	INH	260	750	129	17.7/100py	0	0	NI	NI	3	0.4/100py	4	0.533333	NI	NI	4	0.533333	NI	98.4615	NI	260	NI	NI	29	11.2	NI	NI	NI	NI	NI	NI	7	0.027	NI	NI	NI	NI	NI	NI	NI	NI	NI	NI	NI	NI	NI	NI	NI	NI
Gordin et al	Placebo	257	666.667	126	17.8/100py	0	0	NI	NI	5	0.75	6	0.9/100py	NI	NI	6	0.9/100py	NI	97.6654	NI	257	NI	NI	30	11.7	NI	NI	NI	NI	NI	NI	2	0.008	NI	NI	NI	NI	NI	NI	NI	NI	NI	NI	NI	NI	NI	NI	NI	NI
Gordin et al 2000	INH	792	NI	NI	NI	NI	NI	NI	NI	NI	NI	NI	NI	NI	NI	NI	NI	NI	NI	NI	792	NI	NI	NI	10.5	NI	NI	NI	NI	NI	NI	NI	NI	NI	NI	NI	NI	NI	NI	NI	NI	7.3	NI	NI	NI	NI	NI	NI	NI
Gordin et al 2000	R/PRZ	791	NI	NI	NI	NI	NI	NI	NI	NI	NI	NI	NI	NI	NI	NI	NI	NI	NI	NI	791	NI	NI	NI	12.3	NI	NI	NI	NI	NI	NI	NI	NI	NI	NI	NI	NI	NI	NI	NI	NI	5.6	NI	NI	NI	NI	NI	NI	NI
Zar	Placebo	71	*667mo	9	NI	0	0/100py	NI	NI	**5	0.089955	NI	NI	NI	NI	5	23.4/100py	24	92.9577	some results not available individually for tiw and daily arms	71	*667mo	DAIDS	NI	NI	NI	NI	NI	NI	NI	NI	NI	NI	NI	NI	NI	NI	NI	NI	NI	*8	*6.1%	NI	NI	NI	NI	NI	NI	NI
Zar	Placebo	60	*667mo	12	NI	0	0/100py	NI	NI	**5	0.089955	NI	NI	NI	NI	8	23.4/100py	24	86.6667	NI	60	*667mo	DAIDS	NI	NI	NI	NI	NI	NI	NI	NI	NI	NI	NI	NI	NI	NI	NI	NI	NI	*8	*6.1%	NI	NI	NI	NI	NI	NI	NI
Zar	INH	68	*839mo	5	NI	0	0/100py	NI	NI	**0	0	NI	NI	NI	NI	3	7.2/100py	24	95.5882	NI	68	*839mo	DAIDS	NI	NI	NI	NI	NI	NI	NI	NI	NI	NI	NI	NI	NI	NI	NI	NI	NI	*5	*4%	NI	NI	NI	NI	NI	NI	NI
Zar	INH	64	*839mo	6	NI	0	0/100py	NI	NI	**0	0	NI	NI	NI	NI	2	7.2/100py	24	96.875	NI	64	*839mo	DAIDS	NI	NI	NI	NI	NI	NI	NI	NI	NI	NI	NI	NI	NI	NI	NI	NI	NI	*5	*4%	NI	NI	NI	NI	NI	NI	NI
Le Roux	INHtiw	148	NI	24	NI	NI	NI	NI	NI	NI	NI	NI	NI	NI	NI	19	NI	NI	NI	NI	NI	NI	NI	NI	NI	NI	NI	NI	NI	NI	NI	NI	NI	NI	NI	NI	NI	NI	NI	NI	NI	NI	NI	NI	NI	NI	NI	NI	NI
Le Roux	INH	128	NI	29	NI	NI	NI	NI	NI	NI	NI	NI	NI	NI	NI	22	NI	NI	NI	NI	NI	NI	NI	NI	NI	NI	NI	NI	NI	NI	NI	NI	NI	NI	NI	NI	NI	NI	NI	NI	NI	NI	NI	NI	NI	NI	NI	NI	NI
Le Roux	INHtiw		NI	NI	NI	NI	NI	NI	NI	NI	NI	NI	NI	NI	NI	NI	NI	NI	NI	NI	152	341.96	DAIDSmodified	NI	NI	NI	NI	NI	NI	NI	NI	NI	NI	NI	NI	NI	NI	NI	NI	NI	NI	NI	NI	NI	NI	NI	NI	NI	NI
Le Roux	INH		NI	NI	NI	NI	NI	NI	NI	NI	NI	NI	NI	NI	NI	NI	NI	NI	NI	NI	139	299	DAIDSmodified	NI	NI	NI	NI	NI	NI	NI	NI	NI	NI	NI	NI	NI	NI	NI	NI	NI	NI	NI	NI	NI	NI	NI	NI	NI	NI
Le Roux	Placebo		NI	NI	NI	NI	NI	NI	NI	NI	NI	NI	NI	NI	NI	NI	NI	NI	NI	NI	33	58.8	DAIDSmodified	NI	NI	NI	NI	NI	NI	NI	NI	NI	NI	NI	NI	NI	NI	NI	NI	NI	NI	NI	NI	NI	NI	NI	NI	NI	NI
Hawken	INH	342	583	62	10.64/100py	NI	NI	17	2.91595	17	2.91595	19	3.25901	19	3.25901	25	4.29/100py	13.9	92.6901	NI	342	NI	NI	26	7.6	NI	NI	NI	NI	NI	NI	NI	NI	NI	NI	NI	NI	NI	NI	NI	NI	NI	NI	NI	NI	NI	NI	NI	NI
Hawken	Placebo	342	595	57	9.58/100py	NI	NI	16	2.68908	16	2.68908	22	3.69748	22	3.69748	23	3.86/100py	17.1	93.2749	NI	342	NI	NI	19	5.5	NI	NI	NI	NI	NI	NI	NI	NI	NI	NI	NI	NI	NI	NI	NI	NI	NI	NI	NI	NI	NI	NI	NI	NI
Whalen	Placebo	464	616	64	10.2/100py	NI	NI	NI	NI	NI	NI	NI	NI	NI	NI	21	3.41/100py	36	95.4741	NI	460	NI	DAIDS	23	5	NI	NI	NI	NI	NI	NI	NI	NI	NI	NI	NI	NI	NI	NI	NI	NI	NI	NI	NI	NI	NI	NI	NI	NI
Whalen	INH TSTp	536	645	58	8.9/100py	NI	NI	NI	NI	NI	NI	NI	NI	NI	NI	7	1.08/100py	36	98.694	NI	536	NI	DAIDS	60	11.2	NI	NI	NI	NI	NI	NI	NI	NI	NI	NI	NI	NI	NI	NI	NI	NI	NI	NI	NI	NI	NI	NI	NI	NI
Whalen	INH&RIF	556	680	57	8.3/100py	NI	NI	NI	NI	NI	NI	NI	NI	NI	NI	9	1.32/100py	36	98.3813	NI	556	NI	DAIDS	54	9.7	NI	NI	NI	NI	NI	NI	NI	NI	NI	NI	NI	NI	NI	NI	NI	NI	NI	NI	NI	NI	NI	NI	NI	NI
Whalen	HRZ	462	577	58	9.8/100py	NI	NI	NI	NI	NI	NI	NI	NI	NI	NI	10	1.73/100py	36	97.8355	NI	462	NI	DAIDS	114	24.7	NI	NI	NI	NI	NI	NI	NI	NI	NI	NI	NI	NI	NI	NI	NI	NI	NI	NI	NI	NI	NI	NI	NI	NI
Whalen	Placebo anergy	323	327	76	22.3/100py	NI	NI	NI	NI	NI	NI	NI	NI	NI	NI	10	3.06/100py	36	96.904	NI	323	NI	DAIDS	22	6.8	NI	NI	NI	NI	NI	NI	NI	NI	NI	NI	NI	NI	NI	NI	NI	NI	NI	NI	NI	NI	NI	NI	NI	NI
Whalen	INH anergy	395	355	86	23.5/100py	NI	NI	NI	NI	NI	NI	NI	NI	NI	NI	9	2.53/100py	36	97.7215	NI	395	NI	DAIDS	31	7.8	NI	NI	NI	NI	NI	NI	NI	NI	NI	NI	NI	NI	NI	NI	NI	NI	NI	NI	NI	NI	NI	NI	NI	NI
Johnson	INH TSTp	536	1101	NI	NI	NI	NI	NI	NI	**26	2.36/100py	NI	NI	NI	NI	34	3.1/100py	NI	NI	NI	NI	NI	DAIDS	NI	NI	NI	NI	NI	NI	NI	NI	NI	NI	NI	NI	NI	NI	NI	NI	NI	NI	NI	NI	NI	NI	NI	NI	NI	NI
Johnson	INH&RIF	556	1151	NI	NI	NI	NI	NI	NI	**17	1.48/100py	NI	NI	NI	NI	22	1.9/100py	NI	NI	NI	NI	NI	NI	NI	NI	NI	NI	NI	NI	NI	NI	NI	NI	NI	NI	NI	NI	NI	NI	NI	NI	NI	NI	NI	NI	NI	NI	NI	NI
Johnson	HRZ	462	800	NI	NI	NI	NI	NI	NI	**9	1.13/100py	NI	NI	NI	NI	15	1.9/100py	NI	NI	NI	NI	NI	NI	NI	NI	NI	NI	NI	NI	NI	NI	NI	NI	NI	NI	NI	NI	NI	NI	NI	NI	NI	NI	NI	NI	NI	NI	NI	NI
Johnson	INH anergy	395	593	NI	NI	NI	NI	NI	NI	**10	1.69/100py	NI	NI	NI	NI	17	2.9/100py	NI	NI	NI	NI	NI	NI	NI	NI	NI	NI	NI	NI	NI	NI	NI	NI	NI	NI	NI	NI	NI	NI	NI	NI	NI	NI	NI	NI	NI	NI	NI	NI
**Johnson	Placebo	464	1012	NI	NI	NI	NI	NI	NI	**32	3.16/100py	NI	NI	NI	NI	42	4.2/100py	NI	NI	NI	NI	NI	NI	NI	NI	NI	NI	NI	NI	NI	NI	NI	NI	NI	NI	NI	NI	NI	NI	NI	NI	NI	NI	NI	NI	NI	NI	NI	NI
**Johnson	Placebo anergy	323	525	NI	NI	NI	NI	NI	NI	**14	2.67/100py	NI	NI	NI	NI	22	4.2/100py	NI	NI	NI	NI	NI	NI	NI	NI	NI	NI	NI	NI	NI	NI	NI	NI	NI	NI	NI	NI	NI	NI	NI	NI	NI	NI	NI	NI	NI	NI	NI	NI
Rivero	INH	83	88	9	10.2273	0	0	2	2.27273	2	2.27273	2	2.27273	3	3.4/100py	3	3.4/100py	NI	96.3855	NI	83	NI	NI	NI	NI	NI	NI	NI	NI	NI	NI	NI	NI	NI	NI	NI	NI	NI	NI	NI	NI	NI	NI	NI	NI	NI	NI	NI	NI
Rivero	3HR	82	96	4	4.16667	0	0	2	2.08333	2	2.08333	2	2.08333	3	3.1/100py	3	3.1/100py	NI	96.3415	NI	82	NI	NI	NI	NI	NI	NI	NI	NI	NI	NI	NI	NI	NI	NI	NI	NI	NI	NI	NI	NI	NI	NI	NI	NI	NI	NI	NI	NI
Rivero	2RZ	77	81	5	6.17284	0	0	0	0/100py	0	0/100py	0	0/100py	1	1.2/100py	1	1.2/100py	NI	98.7013	NI	77	NI	NI	NI	NI	NI	NI	NI	NI	NI	NI	NI	NI	NI	NI	NI	NI	NI	NI	NI	NI	NI	NI	NI	NI	NI	NI	NI	NI
Rivero	No treatment	77	126	11	8.73016	0	0	4	3.1/100py	4	3.1/100py	4	3.1/100py	4	3.1/100py	4	3.1/100py	NI	94.8052	NI	77	NI	NI	NI	NI	NI	NI	NI	NI	NI	NI	NI	NI	NI	NI	NI	NI	NI	NI	NI	NI	NI	NI	NI	NI	NI	NI	NI	NI
Rivero A	INH	108	115	2	1.73913	0	0	NI	NI	*2	1.73913	NI	NI	4	3.47826	4	3.48 /100py	NI	96.2963	NI	108	NI	NI	NI	NI	NI	NI	NI	NI	NI	NI	NI	NI	NI	NI	NI	NI	NI	NI	NI	NI	NI	NI	NI	NI	NI	NI	NI	NI
Rivero A	3HR	103	108	0	0	0	0	NI	NI	*4	3.7037	NI	NI	4	3.7037	5	4.63/100py	NI	95.1456	NI	103	NI	NI	NI	NI	NI	NI	NI	NI	NI	NI	NI	NI	NI	NI	NI	NI	NI	NI	NI	NI	NI	NI	NI	NI	NI	NI	NI	NI
Rivero A	2RZ	105	101	0	0	0	0	NI	NI	*1	0.990099	NI	NI	1	0.990099	2	1.98/100py	NI	98.0952	NI	105	NI	NI	NI	NI	NI	NI	NI	NI	NI	NI	NI	NI	NI	NI	NI	NI	NI	NI	NI	NI	NI	NI	NI	NI	NI	NI	NI	NI
Madhi	INH	273	NI	27	NI	1	NI	Ver nota	NI	*5	NI	31	NI	Ver nota	NI	31	NI	24	88.6447	NI	273	NI	DAIDS	NI	NI	NI	NI	NI	NI	NI	NI	NI	NI	NI	NI	NI	NI	NI	NI	NI	NI	NI	NI	NI	NI	NI	NI	NI	NI
Madhi	Placebo	274	NI	17	NI	1	NI	Ver nota	NI	*3	NI	33	NI	Ver nota	NI	38	NI	24	86.1314	NI	274	NI	DAIDS	NI	NI	NI	NI	NI	NI	NI	NI	NI	NI	NI	NI	NI	NI	NI	NI	NI	NI	NI	NI	NI	NI	NI	NI	NI	NI
Martinez-Alfaro	INH&RIF	69	NI	6	NI	0	0/100py	NI	NI	NI	NI	1	NI	NI	NI	2	2.08/100py	24	97.1014	Diagnosticado mediante baciloscopia positiva y confirmación posterior con cultivo, aislamiento de Mycobacterium tuberculosis en cualquier muestra clínica y criterios histopatológicos compatibles con tuberculosis	64	NI	study defined	18	28	NI	NI	NI	NI	NI	NI	NI	NI	NI	NI	NI	NI	NI	NI	NI	NI	NI	NI	NI	NI	NI	NI	NI	NI
Martinez-Alfaro	INH	64	NI	4	NI	0	0/100py	NI	NI	NI	NI	3	NI	NI	NI	4	4.23/100py	24	93.75	Ninguna de las causas de muerte pudo atribuirse a la aparición de enfermedad tuberculosa ni tampoco a efectos adversos derivados	60	NI	study defined	33	55	NI	NI	NI	NI	NI	NI	NI	NI	NI	NI	NI	NI	NI	NI	NI	NI	NI	NI	NI	NI	NI	NI	NI	NI
Martinson	3HP	328	1187.5	17	1.4	NI	NI	NI	NI	*21	1.76842	NI	NI	NI	NI	24	92.6829	NI	92.6829	NI	328	NI	DAIDS	217	66.1585	NI	NI	NI	NI	NI	NI	NI	NI	NI	NI	NI	NI	NI	NI	NI	21	6.40244	NI	NI	NI	NI	NI	NI	NI
Martinson	3HR	329	1219.7	16	1.3	NI	NI	NI	NI	*18	1.47577	NI	NI	NI	NI	24	92.7052	NI	92.7052	NI	329	NI	DAIDS	210	63.8298	NI	NI	NI	NI	NI	NI	NI	NI	NI	NI	NI	NI	NI	NI	NI	24	7.29483	NI	NI	NI	NI	NI	NI	NI
Martinson	INH6ys	164	561	8	1.4	NI	NI	NI	NI	*5	0.891266	NI	NI	NI	NI	8	95.122	NI	95.122	NI	164	NI	DAIDS	137	83.5366	NI	NI	NI	NI	NI	NI	NI	NI	NI	NI	NI	NI	NI	NI	NI	53	32.3171	NI	NI	NI	NI	NI	NI	NI
Martinson	INH6mo	327	1143.9	25	2.1	NI	NI	NI	NI	*18	1.57356	NI	NI	NI	NI	22	93.2722	NI	93.2722	NI	327	NI	DAIDS	216	66.055	NI	NI	NI	NI	NI	NI	NI	NI	NI	NI	NI	NI	NI	NI	NI	31	9.48012	NI	NI	NI	NI	NI	NI	NI
Rangaka	INH	662	1629.3	16	0.9/100py	2	0.12/100py	NI	NI	*12	*0.7/100py	NI	NI	NI	NI	37	2.3/100py	24	94.4109	NI	662	NI	DAIDS	27	4.07855	NI	NI	NI	NI	NI	NI	NI	NI	NI	NI	NI	NI	NI	NI	NI	NI	NI	NI	NI	NI	NI	NI	NI	NI
Rangaka	Placebo	667	1597.2	21	1.2/100py	6	0.38/100py	NI	NI	*22	*1.4/100py	NI	NI	NI	NI	58	3.6/100py	24	91.3043	NI	667	NI	DAIDS	18	2.69865	NI	NI	NI	NI	NI	NI	NI	NI	NI	NI	NI	NI	NI	NI	NI	NI	NI	NI	NI	NI	NI	NI	NI	NI
Swindells	1HP	1496	4926	29	0.588713	3	0.0609013	NI	NI	NI	NI	NI	NI	*18	0.365408	29	0.588713	NI	98.0615	NI	1488	NI	DAIDS	250	16.8011	NI	NI	NI	NI	NI	NI	NI	NI	NI	NI	NI	NI	NI	NI	NI	250	16.8011	NI	NI	NI	NI	NI	NI	NI
Swindells	INH	1504	4896	26	0.531046	3	0.0612745	NI	NI	NI	NI	NI	NI	*14	0.285948	26	0.531046	NI	98.2713	NI	1498	NI	DAIDS	274	18.2911	NI	NI	NI	NI	NI	NI	NI	NI	NI	NI	NI	NI	NI	NI	NI	274	18.2911	NI	NI	NI	NI	NI	NI	NI
Sterling	3HP	206	517	6	1.16054	0	0	NI	NI	*2	0.39/100py	NI	NI	*2	0.39/100py	2	0.39/100py	NI	99.0291	NI	207	NI	CTC	19	9.17874	NI	NI	NI	NI	NI	NI	NI	NI	NI	NI	NI	NI	NI	NI	NI	NI	NI	NI	NI	NI	NI	NI	NI	NI
Sterling	INH	193	481	5	1.0395	0	0	NI	NI	*6	1.25/100py	NI	NI	*6	1.25/100py	6	1.25/100py	NI	96.8912	NI	186	NI	CTC	32	17.2043	NI	NI	NI	NI	NI	NI	NI	NI	NI	NI	NI	NI	NI	NI	NI	NI	NI	NI	NI	NI	NI	NI	NI	NI
Samandari	INH	989	NI	38	1.41	NI	NI	NI	NI	NI	NI	NI	NI	23	0.85	34	1.26	NI	96.5622	NI	989	NI	CTC	NI	NI	NI	NI	NI	NI	NI	NI	NI	NI	NI	NI	NI	NI	NI	NI	NI	21	2.12336	NI	NI	NI	NI	NI	NI	NI
Samandari	INH	1006	NI	39	1.41	NI	NI	NI	NI	NI	NI	NI	NI	16	0.58	20	0.72	NI	98.0119	NI	1006	NI	CTC	NI	NI	NI	NI	NI	NI	NI	NI	NI	NI	NI	NI	NI	NI	NI	NI	NI	27	2.6839	NI	NI	NI	NI	NI	NI	NI
[truncated: 28 more columns]

## Sheet: Resistance
author	regimen	n_arm	culture	drug_suc	drug_resist	inh_resis	r_resis
Temprano (2015)	No treatment	1026	41	40	9	5	3
Temprano (2015)	6H	1030	NA	NA	5	4	1
Gordin (1997)	6H	260	3	3	0	0	0
Gordin (1997)	Placebo	257	6	5	0	0	0
Zar (2010)	Placebo	131	5	5	0	0	0
Hawken (1997)	6H	342	19	17	2	2	0
Hawken (1997)	Placebo	342	22	21	0	0	0
Johnson (2001)	6H	931	36	20	5	5	0
Johnson (2001)	3HR	556	17	NI	0	0	0
Rivero (2003)	6H	83	3	0	3	3	1
Rivero (2003)	3HR	82	3	1	2	2	2
Rivero (2003)	No treatment	77	4	0	4	4	0
Rivero (2007)	6H	108	2	2	1	1	0
Rivero (2007)	3HR	103	4	4	1	1	1
Madhi (2011)	24H	274	5	7	1	1	1
Madhi (2011)	Placebo	274	6	NA	0	0	0
Martinson (2011)	3HP	328	21	21	2	1	2
Martinson (2011)	72H	164	5	5	1	1	1
Martinson (2011)	6H	327	18	16	0	0	0
Rangaka (2014)	12H	680	12	25	3	3	1
Rangaka (2014)	Placebo	689	22	NA	3	3	3
Swindells (2019)	1HP	1488	18	NI	3	2	1
Swindells (2019)	9H	1498	14	NI	2	1	1
Sterling (2016)	3HP	206	2	2	1	0	1
Sterling (2016)	9H	193	6	6	1	1	1
Samandari	36H	1006	53	44	2	2	1
Samandari	6H	989	NA	NA	5	5	1

## Sheet: Completion
author	regimen	num_arm	events	ppl_tx	Proportion of treatment completion % (n/n)
Temprano (2015)	6H	518	868	927	94 (868/927)
Badje (2017)	6H	1030	869	927	94 (869/927)
Gordin (1997)	6H	260	164	260	63 (164/260)
Gordin (1997)	Placebo	257	162	257	63 (162/257)
Hawken (1997)	6H	342	233	342	69 (233/342)
Hawken (1997)	Placebo	342	231	342	69 (231/342)
Whalen (1997)	Placebo	464	696	787	90 (418/464)
Whalen (1997)	6H	536	825	931	92 (491/536)
Whalen (1997)	3HR	556	516	556	93 (516/556)
Rivero (2003)	6H	83	65	83	78 (65/83)
Rivero (2003)	3HR	82	69	82	84 (69/82)
Rivero (2007)	6H	108	69	108	64 (69/108)
Rivero (2007)	3HR	103	63	103	61 (63/103)
Madhi (2011)	24H	273	75	273	27 (75/273)*
Madhi (2011)	Placebo	274	81	274	30 (81/274)*
Martinez-Alfaro (2000)	3HR	69	44	69	63 (44/69)
Martinez-Alfaro (2000)	12H	64	37	64	57 (37/64)
Martinson (2011)	3HP	328	314	328	96 (314/328)
Martinson (2011)	72H	164	71	164	43 (71/164)**
Martinson (2011)	6H	327	274	327	83.8 (274/327)
Rangaka (2014)	12H	662	550	662	83 (550/662)
Rangaka (2014)	Placebo	667	550	667	82 (550/667)
Swindells (2019)	1HP	1496	1451	1496	97 (1451/1496)
Swindells (2019)	9H	1504	1353	1504	90 (1353/1504)
Sterling (2016)	3HP	206	183	206	89 (183/206)
Sterling (2016)	9H	193	123	193	64 (123/193)

## Sheet: TB_MICRO
studlab	age_group	treat1	treat2	py_tx	py_control	tb_cases_tx	tb_cases_control
Gordin et al	adult	6H	placebo	750	666.67	3	6
Gordin2000	adult	2RZ	12H	2375	2364	19	26
Hawken et al	adult	6H	placebo	583	595	19	22
Rivero A2003	adult	6H	3HR	88	96	3	3
Rivero A2003	adult	3HR	placebo	96	126	3	4
Rivero A2003	adult	6H	placebo	88	126	3	4
Rivero A2003	adult	2RZ	placebo	81	126	1	4
Rivero A2003	adult	2RZ	6H	81	88	1	3
Rivero A2003	adult	2RZ	3HR	81	96	1	3
Rivero A2007	adult	6H	3HR	115	108	4	4
Rivero A2007	adult	2RZ	6H	101	115	1	4
Rivero A2007	adult	2RZ	3HR	101	108	1	4
Martinson	adult	72H	6H	561	1143.9	5	18
Martinson	adult	6H	3HP	1143.9	1187.5	18	21
Martinson	adult	3HP	72H	1187.5	561	21	5
Rangaka	adult	12H	placebo	1629.3	1597.2	12	22
Swindells	adult	1HP	9H	4926	4896	18	14
Sterling TR	adult	3HP	9H	517	481	2	6
Samandari 2015	adult	6H	36H	4820	4912	36	24
Zar	pediatric	24H	placebo	30.4	55.5833	0	5
Madhi	pediatric	24H	placebo	112.5	128.3	5	6
Johnson	adult	6H	3HR	1694	1151	36	17

## Sheet: LONG_FU_TB
studlab	age_group	treat1	treat2	py_tx	py_control	tb_cases_tx	tb_cases_control
Johnson	adult	6H	3HR	1694	1151	51	22
Temprano	adult	6H	placebo	2372	2263	26	57
Fitzgerald	adult	12H	placebo	315.789	266.667	6	4
Gordin et al	adult	6H	placebo	750	666.67	4	6
Gordin2000	adult	2RZ	12H	2333	2417	28	29
Hawken et al	adult	6H	placebo	583	595	25	23
Rivero A2003	adult	6H	3HR	88	96	3	3
Rivero A2003	adult	3HR	placebo	96	126	3	4
Rivero A2003	adult	6H	placebo	88	126	3	4
Rivero A2003	adult	2RZ	placebo	81	126	1	4
Rivero A2003	adult	2RZ	6H	81	88	1	3
Rivero A2003	adult	2RZ	3HR	81	96	1	3
Rivero A2007	adult	6H	3HR	115	108	4	5
Rivero A2007	adult	2RZ	6H	101	115	2	4
Rivero A2007	adult	2RZ	3HR	101	108	2	5
Martinez-Alfaro	adult	3HR	12H	96.1538	94.5626	2	4
Martinson	adult	72H	6H	561	1143.9	8	22
Martinson	adult	6H	3HP	1143.9	1187.5	22	24
Martinson	adult	3HP	72H	1187.5	561	24	8
Rangaka	adult	12H	placebo	1629.3	1597.2	37	58
Swindells	adult	1HP	9H	4926	4896	29	26
Sterling TR	adult	3HP	9H	517	481	2	6
Zar	pediatric	24H	placebo	30.4	55.5833	2	13
Madhi	pediatric	24H	placebo	112.5	128.3	31	38
Samandari2015	adult	6H	36H	4820	4912	58	40

## Sheet: TB_CLIN+MICRO
studlab	age_group	treat1	treat2	py_tx	py_control	tb_cases_tx	tb_cases_control
Temprano	adult	6H	placebo	2372	2263	26	57
Fitzgerald	adult	12H	placebo	315.789	266.667	6	4
Gordin et al	adult	6H	placebo	750	666.67	4	6
Gordin2000	adult	2RZ	12H	2333	2417	28	29
Hawken et al	adult	6H	placebo	583	595	25	23
Whalen	adult	6H	placebo	1000	943	16	31
Whalen	adult	3HR	placebo	680	943	9	31
Whalen	adult	6H	3HR	1000	680	16	9
Rivero A2003	adult	6H	3HR	88	96	3	3
Rivero A2003	adult	3HR	placebo	96	126	3	4
Rivero A2003	adult	6H	placebo	88	126	3	4
Rivero A2003	adult	2RZ	placebo	81	126	1	4
Rivero A2003	adult	2RZ	6H	81	88	1	3
Rivero A2003	adult	2RZ	3HR	81	96	1	3
Rivero A2007	adult	6H	3HR	115	108	4	5
Rivero A2007	adult	2RZ	6H	101	115	2	4
Rivero A2007	adult	2RZ	3HR	101	108	2	5
Martinez-Alfaro	adult	3HR	12H	96.1538	94.5626	2	4
Martinson	adult	72H	6H	561	1143.9	5	22
Martinson	adult	6H	3HP	1143.9	1187.5	22	24
Martinson	adult	72H	3HP	561	1187.5	5	24
Rangaka	adult	12H	placebo	1629.3	1597.2	37	58
Swindells	adult	1HP	9H	4926	4896	29	26
Sterling TR	adult	3HP	9H	517	481	2	6
Samandari	adult	6H	36H	2690	2770	34	20
Zar	pediatric	24H	placebo	30.4	55.5833	2	13
Madhi	pediatric	24H	placebo	112.5	128.3	31	38

## Sheet: Death
studlab	age_group	treat1	treat2	py_tx	py_control	death_tx	death_control
Badje	adult	6H	placebo	4788.73	4642.86	34	52
Fitzgerald	adult	12H	placebo	316	263.158	19	15
Gordin et al	adult	6H	placebo	728.814	707.865	129	126
Gordin2000	adult	2RZ	12H	2439	2446	139	159
Hawken et al	adult	6H	placebo	583	595	62	57
Whalen	adult	6H	placebo	1017.65	968.261	144	140
Whalen	adult	3HR	placebo	686.747	968.261	57	140
Whalen	adult	6H	3HR	1017.65	686.747	144	57
Rivero A2003	adult	6H	3HR	88	96	9	4
Rivero A2003	adult	3HR	placebo	96	126	4	11
Rivero A2003	adult	6H	placebo	88	126	9	11
Rivero A2003	adult	2RZ	placebo	81	126	5	11
Rivero A2003	adult	2RZ	6H	81	88	5	9
Rivero A2003	adult	2RZ	3HR	81	96	5	4
Rivero A2007	adult	6H	3HR	115	108	2	0
Rivero A2007	adult	2RZ	6H	101	115	0	2
Rivero A2007	adult	2RZ	3HR	101	108	0	0
Martinez-Alfaro	adult	12H	3HR	94.5626	96.1538	4	6
Martinson	adult	72H	6H	574.2	1180	8	25
Martinson	adult	6H	3HP	1180	1223.6	25	17
Martinson	adult	3HP	72H	1223.6	574.2	17	8
Rangaka	adult	12H	placebo	1786.3	1792.8	16	21
Swindells	adult	9H	1HP	4896	4926	10	6
Sterling TR	adult	9H	3HP	481	517	5	6
Samandari2015	adult	6H	36H	4820	4912	51	55
Zar	pediatric	24H	placebo	30.4	55.5833	6	21
Madhi	pediatric	24H	placebo	112.5	128.3	27	17

## Sheet: Grade3_AE
studlab	age_group	treat1	treat2	safe_tx	safe_control	grade3_tx	grade3_control
Gordin et al	adult	6H	placebo	260	257	11	6
Gordin2004	adult	2RZ	12H	721	745	15	12
Martinez-Alfaro	adult	3HR	12H	64	60	4	11
Martinson	adult	72H	6H	164	327	46	18
Martinson	adult	6H	3HP	327	328	18	5
Martinson	adult	3HP	72H	328	164	5	46
Rangaka	adult	12H	placebo	662	667	19	10
Samandari	adult	6H	36H	989	1006	10	19
Sterling TR	adult	3HP	9H	207	186	3	12

[truncated: 1 more sheets: TST_TB]
